# Supplementary material for: Predicting Tropical Dry Forest Successional Attributes from Space: Is the Key Hidden in Image Texture?
Source: PLoS One. 2012 Feb 20;7(2):e30506. doi: 10.1371/journal.pone.0030506 (PMC3282724; doi:10.1371/journal.pone.0030506)
Supplement: Table S2 — Best descriptive and predictive linear models for vegetation attributes as a function of one, two and three textural variables (TV). See Table 1 for vegetational attributes abbreviations. IR: near infra-red band, RED: red band, NDVI: Normalized Difference Vegetation Index, EVI: Enhanced Vegetation Index. See Table 3 for the description of textural variables denoted by subindexed terms MEAN, VAR, ASM, CORR, DR, SKEW, DISS, CONT, ENT, and HOM. Only those best predictive models that differed from the best descriptive ones are presented. (XLS) [file pone.0030506.s002.xls]

## Sheet: Appendix 1
Best descriptive model	Best predictive model
log(BAT) = 3.054 - 1.009×REDVAR
log(BAU) = 2.559 - 0.960×REDVAR
log(Hgt) = 1.991 - 0.390×REDVAR
log(Age) = 9.809 - 0.970×REDMEAN
log(CCU) = 9.855 - 0.530×REDVAR
log(CCT) = 10.537 - 0.574×REDVAR
log(SU) = 7.000 - 0.262×IRMEAN
log(ST) = 7.474 - 0.646×REDMEAN
H'U = 5.470 - 0.582×REDMEAN
log(D'T) = -6.292 + 0.653×REDMEAN
log(D'U) = -4.343 + 0.472×REDMEAN
log(H'T) = 3.824 - 0.446×REDMEAN
log(DnU) = 3.614 - 50.131×NDVCORR
log(DnT) = 9.252 - 6.295×NDVIASM
log(BAT) = 1.553 - 0.992×REDVAR + 2.368×NDVIDISS
log(BAU) = 1.059 - 0.944×REDVAR + 2.366×NDVIDISS
log(Hgt) = 1.669 + 2.301×IRDR - 0.450×REDVAR
log(Age) = 9.058 - 0.894×REDMEAN + 0.009×REDCORR
log(CCU) = 10.092 - 0.659×REDVAR - 0.000×NDVISKEW
log(CCT) = 10.783 - 0.706×REDVAR - 0.000×NDVISKEW
log(SU) = 7.920 - 0.238×IRMEAN - 10.987×NDVIASM
log(ST) = 5.597 - 0.201×IRMEAN + 4.134×EVIDR
H'U = 6.391 - 0.210×IRMEAN - 8.663×NDVIASM
log(D'T) = 67.035 - 1.610×NDVIMEAN + 0.718×EVIMEAN
log(D'U) = -5.078 + 0.170×IRMEAN + 6.959×NDVIASM
log(H'T) = 1.257 - 1.242×IRCORR - 24.225×REDDR
log(DnU) = 17.625 - 0.325×NDVIMEAN + 1.400×NDVIENTRO
log(DnT) = 12.465 - 0.139×EVIMEAN - 25.503×EVIASM	log(DnT) = 24.728 - 0.400×NDVIMEAN + 1.276×EVIENTRO
log(BAT) = 6.519 - 0.609×REDMEAN - 1.145×REDVAR + 2.621×REDCONT	log(BAT) = 10.455 - 0.973×REDVAR - 7.578×NDVIHOM - 0.093×EVIMEAN
log(BAU) = 6.870 - 0.190×IRVAR - 46.778×EVIASM + 0.000×EVISKEW	log(BAU) = 27.419 - 0.880×REDVAR - 0.401×NDVIMEAN - 7.683×EVIHOM
log(Hgt) = 3.321 - 0.062×IRMEAN - 18.275×EVIASM + 0.000×EVISKEW	log(Hgt) = 5.489 + 3.212×IRDR - 0.483×REDVAR - 0.075×NDVIMEAN
log(Age) = 11.142 - 1.109×REDMEAN + 4.346×REDCONT - 46.647×REDDR
log(CCU) = 12.965 - 0.119×IRMEAN + 0.961×IRCORR - 22.639×EVIASM	log(CCU) = 9.715 - 0.946×REDVAR + 12.435×REDDR - 0.000×NDVISKEW
log(CCT) = 13.887 - 0.128×IRMEAN + 1.045×IRCORR - 24.038×EVIASM	log(CCT) = 11.248 - 0.078×IRMEAN - 1.039×REDVAR + 25.401×REDDR
log(SU) = 8.537 - 0.301×IRMEAN + 0.083×IRVAR - 8.852×NDVIASM
log(ST) = 7.882 - 0.211×IRMEAN - 9.279×NDVIASM + 0.000×NDVISKEW	log(ST) = 16.059 - 0.702×REDMEAN - 16.648×NDVIASM - 1.670×EVIENTRO
H'U = 7.720 - 0.285×IRMEAN - 20.892×IRCORR + 0.000×EVIASM	H'U = 2.684 - 0.290×IRMEAN + 1.208×IRENTRO + 0.000×IRSKEW
log(D'T) = 56.361 - 1.392×NDVIMEAN + 4.306×NDVIASM + 0.658×EVIMEAN	log(D'T) = 57.793 - 1.387×NDVIMEAN - 3.795×NDVIDR + 0.636×EVIMEAN
log(D'U) = -6.127 + 0.229×IRMEAN + 17.590×IRASM - 0.000×IRSKEW	log(D'U) = -1.847 + 0.234×IRMEAN - 1.033×IRENTRO - 0.000×IRSKEW
log(H'T) = 0.575 - 0.962×IRCORR - 21.148×REDDR + 3.569×NDVIDR
log(DnU) = 21.541 - 0.416×NDVIMEAN - 0.000×NDVISKEW + 1.225×EVIENTRO	log(DnU) = 30.300 - 0.435×NDVIMEAN - 0.000×NDVISKEW - 6.377×EVIHOM
log(DnT) = 9.838 - 0.137×IRMEAN - 1.096×REDVAR + 46.251×REDDR
